# Supplementary material for: Public preferences regarding data linkage for research: a discrete choice experiment comparing Scotland and Sweden
Source: BMC Med Inform Decis Mak. 2020 Jun 16;20:109. doi: 10.1186/s12911-020-01139-5 (PMC7298855; doi:10.1186/s12911-020-01139-5)
Supplement: Supplementary file 1 — Additional file 1. An interactive model showing average probability of acceptability in different scenarios. [file 12911_2020_1139_MOESM1_ESM.xlsx]

## Sheet: uptake
							Estimated uptake
		The acceptability of linked data in Scotland and Sweden					0.349781	Probability of Swedish person accepting
							0.585162	Probability of Scottish person accepting
	In Sweden
	The researchers are:	University researchers, researchers employed by a county council or researchers employed by one of the authorities and commercial researchers such as market research organisations or pharmaceutical companies.	0
	The type of data being linked:	Info from your c.c. health records being linked with information from your social care, education, employment, and national health insurance records, as well as information collected about you in the private sector e.g. through online shopping accounts	0
	The purpose of the research:	Research using linked information should be allowed for any reason.	0
	Profit-making:	Any profit made from research carried out using linked information should be kept by those carrying out the research.	0
	Oversight:	The process should be overseen by the organisations undertaking the research.	0
				1
				1.85893
	In Scotland
	The researchers are:	Only university researchers or NHS staff.	0.312
	The type of data being linked:	Information from your NHS health records being linked with information from your social care, education, employment, and benefits records, as well as information collected about you in the private sector (e.g. through online shopping accounts).	0
	The purpose of the research:	Research using linked information should only be conducted if it will have general public benefits.	0.43
	Profit-making:	Nobody should be allowed to profit from research carried out using linked information.	0.171
	Oversight:	The process should be overseen by the Scottish Government.	0.051
				2.62216
				1.85893
	Only university researchers.	0.168		Only university researchers.	0.168
	Only university researchers or researchers employed by a county council	0.312		Only university researchers or NHS staff.	0.312
	Only university researchers, researchers employed by a county council or researchers employed by one of the authorities.	0.337		Only university researchers, NHS staff or government researchers.	0.337
	University researchers, researchers employed by a county council or researchers employed by one of the authorities and commercial researchers such as market research organisations or pharmaceutical companies.	0		University researchers, NHS staff, government researchers and commercial researchers such as market research organisations or pharmaceutical companies.	0
	Information from your primary care records being linked with information from your other county council health records e.g. hospital records.	0.706		Information from your GP records being linked with information from your other NHS health records (e.g. hospital records).	0.706
	Information from your county council health records being linked with information from your social care or education records.	0.403		Information from your NHS health records being linked with information from your social care or education records.	0.403
	Information from your county council health records being linked with information from your social care or education records, or from your employment or national health insurance records.	0.171		Information from your NHS health records being linked with information from your social care, education records or from your employment and benefits records.	0.171
	Info from your c.c. health records being linked with information from your social care, education, employment, and national health insurance records, as well as information collected about you in the private sector e.g. through online shopping accounts	0		Information from your NHS health records being linked with information from your social care, education, employment, and benefits records, as well as information collected about you in the private sector (e.g. through online shopping accounts).	0
	Research using linked information should only be conducted if it will have direct benefits for the people whose information is being used.	0.253		Research using linked information should only be conducted if it will have direct benefits for the people whose information is being used.	0.253
	Research using linked information should only be conducted if it will have general public benefits.	0.43		Research using linked information should only be conducted if it will have general public benefits.	0.43
	Research using linked information should be allowed for any reason.	0		Research using linked information should be allowed for any reason.	0
	Nobody should be allowed to profit from research carried out using linked information.	0.171		Nobody should be allowed to profit from research carried out using linked information.	0.171
	Any profit made from research carried out using linked information should be shared with the public.	0.397		Any profit made from research carried out using linked information should be shared with the public.	0.397
	Any profit made from research carried out using linked information should be invested into public services.	0.506		Any profit made from research carried out using linked information should be invested into public services.	0.506
	Any profit made from research carried out using linked information should be kept by those carrying out the research.	0		Any profit made from research carried out using linked information should be kept by those carrying out the research.	0
	The process should be overseen by an independent body that is not part of the Swedish Government.	0.42		The process should be overseen by a non-governmental independent body.	0.272
	The process should be overseen by the relevant public service(s); for example, research that uses information from people’s health records should be overseen by the county council	0.457		The process should be overseen by the relevant public service(s); for example, research that uses information from people’s health records should be overseen by the NHS.	0.208
	The process should be overseen by the Swedish Government.	0.289		The process should be overseen by the Scottish Government.	0.051
	The process should be overseen by the organisations undertaking the research.	0		The process should be overseen by the organisations undertaking the research.	0
